# Supplementary material for: Molecular mechanisms affected by boron deficiency in root and shoot meristems of plants
Source: J Exp Bot. 2025 Jan 28;76(7):1866–78. doi: 10.1093/jxb/eraf036 (PMC12066120; doi:10.1093/jxb/eraf036)
Supplement: eraf036_suppl_Supplementary_Tables_S1-S2 [file eraf036_suppl_supplementary_tables_s1-s2.xlsx]

## Sheet: SupplementaryTable_S1
Supplementary Table S1: Molecular alterations in the auxin-mediated hormone cascade upon boron deficiency (-B) in Brassica napus (B. napus). Abbreviations: B = boron, FN = Fruhstorfer Nullerde, IAA = indole-3-acetic acid, IAA-Glu = IAA-glutamic acid, IAAla = Indole-3-acetyl-L-alanine, IAA-Me = IAA-methyl ester, IAM = indole-3-acetamide, IAN = indole-3-acetonitrile, NIT1 = NITRILASE1, OxIAA = 2-ox…
Auxin cascade	Organ/Tissue	Conditions (-B)	Molecular component	Effect (-B)	Literature
Auxin levels	shoot	white-peat volcanic clay substrate, 2.5 mg or 0.5 mg B/kg substrate vs 0.105 mg or 0 mg B/kg substrate (7d)	IAA	increased	Eggert and von Wirén, 2017
Auxin levels	shoot	white-peat volcanic clay substrate, 0.105 mg B/kg substrate vs 0 mg B/kg substrate (7d)	IAA	decreased	Eggert and von Wirén, 2017
Auxin levels	shoot	Soil substrate (FN) + 0 µM B, B inefficient vs B efficient cultivar (5d, 10d, 15d)	IAA	increased	Pommerrenig et al., 2022
Auxin levels	leaves	seedling assay, boron efficient cultivar (QY10), 0.25 μM vs 25 μM B (20d)	IAA	not altered	Zhou at al., 2016
Auxin levels	shoot apex	seedling assay, boron efficient (QY10) or inefficient cultivar (W10), 0.25 μM vs 25 μM B (20d)	IAA	decreased	Zhou at al., 2016
Auxin levels	leaves	seedling assay, boron inefficient cultivar (W10), 0.25 μM vs 25 μM B (20d)	IAA	decreased	Zhou at al., 2016
Auxin levels	shoot	white-peat volcanic clay substrate, 2.5 mg or 0.5 mg B/kg substrate vs 0.105 mg or 0 mg B/kg substrate (7d)	IAN	increased	Eggert and von Wirén, 2017
Auxin levels	shoot	white-peat volcanic clay substrate, 2.5 mg B/kg substrate vs 0.5 mg B/kg substrate (7d)	IAN	increased	Eggert and von Wirén, 2017
Auxin levels	shoot	Soil substrate (FN) + 0 µM B, B inefficient vs B efficient cultivar (5d, 15d, 20d, 25d)	IAN	increased	Pommerrenig et al., 2022
Auxin levels	shoot	white-peat volcanic clay substrate, 2.5 mg or 0.5 mg B/kg substrate vs 0.105 mg or 0 mg B/kg substrate (7d)	IAM	increased	Eggert and von Wirén, 2017
Auxin levels	shoot	white-peat volcanic clay substrate, 2.5 mg B/kg substrate vs 0.5 mg B/kg substrate (7d)	IAM	increased	Eggert and von Wirén, 2017
Auxin levels	shoot	Soil substrate (FN) + 0 µM B, B inefficient vs B efficient cultivar (5d, 10d, 15d, 20d, 25d)	IAM	increased	Pommerrenig et al., 2022
Auxin levels	shoot	white-peat volcanic clay substrate, 2.5 mg or 0.5 mg B/kg substrate vs 0.105 mg or 0 mg B/kg substrate (7d)	OxIAA	increased	Eggert and von Wirén, 2017
Auxin levels	shoot	white-peat volcanic clay substrate, 2.5 mg or 0.5 mg B/kg substrate vs 0.105 mg or 0 mg B/kg substrate (7d)	IAAla	increased	Eggert and von Wirén, 2017
Auxin levels	shoot	white-peat volcanic clay substrate, 2.5 mg or 0.5 mg B/kg substrate vs 0.105 mg or 0 mg B/kg substrate (7d)	IAA-Me	increased	Eggert and von Wirén, 2017
Auxin levels	shoot	white-peat volcanic clay substrate, 0.105 mg B/kg substrate vs 0 mg B/kg substrate (7d)	IAA-Me	decreased	Eggert and von Wirén, 2017
Auxin levels	shoot	Soil substrate (FN) + 0 µM B, B inefficient vs B efficient cultivar (5d, 10d, 15d, 20d, 25d)	IAA-Me	increased	Pommerrenig et al., 2022
Auxin levels	shoot	Soil substrate (FN) + 0 µM B, B efficient vs B inefficient cultivar (5d)	IAA-Glu	increased	Pommerrenig et al., 2022
Auxin levels	shoot	Soil substrate (FN) + 0 µM B, B inefficient vs B efficient cultivar (15d, 25d)	IAA-Glu	increased	Pommerrenig et al., 2022
Biosynthesis	shoot apex	seedling assay, boron efficient cultivar (QY10), 0.25 μM vs 25 μM B (20d)	NIT1	downregulated	Zhou at al., 2016
Biosynthesis	leaves	seedling assay, boron efficient cultivar (QY10), 0.25 μM vs 25 μM B (20d)	NIT1	not altered	Zhou at al., 2016
Biosynthesis	leaves, shoot apex	seedling assay, boron inefficient cultivar (W10), 0.25 μM vs 25 μM B (20d)	NIT1	downregulated	Zhou at al., 2016
Transport	leaves and shoot apex	seedling assay, boron efficient (QY10) or inefficient cultivar (W10), 0.25 μM vs 25 μM B (20d)	PIN1	not altered	Zhou at al., 2016
Transport	shoot apex	seedling assay, boron efficient cultivar (QY10), 0.25 μM vs 25 μM B (20d)	PIN2	upregulated	Zhou at al., 2016
Transport	leaves	seedling assay, boron efficient cultivar (QY10), 0.25 μM vs 25 μM B (20d)	PIN2	not altered	Zhou at al., 2016
Transport	leaves and shoot apex	seedling assay, boron inefficient cultivar (W10), 0.25 μM vs 25 μM B (20d)	PIN2	downregulated	Zhou at al., 2016
Auxin levels	root	transfer assay, boron inefficient cultivar (W10), 25 μM B 12d → 0 μM B (3d, 5d)	IAA	decreased	Zhou at al., 2016
Auxin levels	root crown	seedling assay, boron efficient cultivar (QY10), 0.25 μM vs 25 μM B (20d)	IAA	not altered	Zhou at al., 2016
Auxin levels	root	seedling assay, boron efficient (QY10) or inefficient cultivar (W10), 0.25 μM vs 25 μM B (20d)	IAA	decreased	Zhou at al., 2016
Auxin levels	root crown	seedling assay, boron inefficient cultivar (W10), 0.25 μM vs 25 μM B (20d)	IAA	decreased	Zhou at al., 2016
Biosynthesis	root	seedling assay, boron efficient (QY10) or inefficient cultivar (W10), 0.25 μM vs 25 μM B (20d)	NIT1	not altered	Zhou at al., 2016
Biosynthesis	root crown	seedling assay, boron efficient cultivar (QY10), 0.25 μM vs 25 μM B (20d)	NIT1	upregulated	Zhou at al., 2016
Biosynthesis	root crown	seedling assay, boron inefficient cultivar (W10), 0.25 μM vs 25 μM B (20d)	NIT1	downregulated	Zhou at al., 2016
Biosynthesis	root	transfer assay, boron efficient cultivar (QY10), 25 μM B 12d → 0 μM B (3h,12h)	NIT1	not altered	Zhou at al., 2016
Biosynthesis	root	transfer assay, boron inefficient cultivar (W10), 25 μM B 12d → 0 μM B (3h,12h)	NIT1	downregulated	Zhou at al., 2016
Biosynthesis	root	transfer assay, boron efficient cultivar (QY10), 25 μM B 12d → 0 μM B (5d)	NIT1	upregulated	Zhou at al., 2016
Biosynthesis	root	transfer assay, boron inefficient cultivar (W10), 25 μM B 12d → 0 μM B (5d)	NIT1	not altered	Zhou at al., 2016
Transport	root crown	seedling assay, boron efficient cultivar (QY10), 0.25 μM vs 25 μM B (20d)	PIN1	upregulated	Zhou at al., 2016
Transport	root crown	seedling assay, boron inefficient cultivar (W10), 0.25 μM vs 25 μM B (20d)	PIN1	not altered	Zhou at al., 2016
Transport	root	seedling assay, boron efficient (QY10) and inefficient cultivar (W10), 0.25 μM vs 25 μM B (20d)	PIN1	downregulated	Zhou at al., 2016
Transport	root	transfer assay, boron efficient cultivar (QY10), 25 μM B 12d → 0 μM B (3h,12h, 5d)	PIN1	not altered	Zhou at al., 2016
Transport	root	transfer assay, boron inefficient cultivar (W10), 25 μM B 12d → 0 μM B (3h,12h)	PIN1	upregulated	Zhou at al., 2016
Transport	root	transfer assay, boron inefficient cultivar (W10), 25 μM B 12d → 0 μM B (5d)	PIN1	not altered	Zhou at al., 2016
Transport	root crown and root	seedling assay, boron efficient (QY10) or inefficient cultivar (W10), 0.25 μM vs 25 μM B (20d)	PIN2	not altered	Zhou at al., 2016
Transport	root	transfer assay, boron efficient (QY10) or inefficient cultivar (W10), 25 μM B 12d → 0 μM B (3h,12h, 5d)	PIN2	not altered	Zhou at al., 2016

## Sheet: SupplementaryTable_S2
Supplementary Table S2: Molecular alterations in the cytokinin-mediated hormone cascade upon boron deficiency (-B) in Brassica napus (B. napus). Abbreviations: B = boron, cZ = cis-zeatin, cZR = cis-zeatin riboside, CK = cytokinin, CZROG = cis-zeatin-O-glucoside riboside, DZR = dihydrozeatin riboside, FN = Fruhstorfer Nullerde, IP9G = isopentenyladenine-9-glucoside, IP = N6-isopentenyladenine, IPR…
Cytokinin cascade	Species	Organ/Tissue	Conditions (-B)	Molecular component	Effect (-B)	Literature
CK levels	B. napus	shoot	white-peat volcanic clay substrate, 2.5 mg or 0.5 mg B/kg substrate vs 0.105 mg or 0 mg B/kg substrate (7d)	IP	decreased	Eggert and von Wirén, 2017
CK levels	B. napus	shoot	white-peat volcanic clay substrate, 0.105 mg B/kg substrate vs 0 mg B/kg substrate (7d)	IP	decreased	Eggert and von Wirén, 2017
CK levels	B. napus	shoot	white-peat volcanic clay substrate, 2.5 mg or 0.5 mg or 0 mg B/kg substrate vs 0.105 mg B/kg substrate (7d)	cZ	decreased	Eggert and von Wirén, 2017
CK levels	B. napus	shoot	white-peat volcanic clay substrate, 0.105 mg B/kg substrate vs 0 mg B/kg substrate (7d)	cZ	decreased	Eggert and von Wirén, 2017
CK levels	B. napus	shoot	white-peat volcanic clay substrate, 2.5 mg or 0.5 mg B/kg substrate vs 0.105 mg or 0 mg B/kg substrate (7d)	IPR	decreased	Eggert and von Wirén, 2017
CK levels	B. napus	shoot	white-peat volcanic clay substrate, 0.105 mg B/kg substrate vs 0 mg B/kg substrate (7d)	IPR	decreased	Eggert and von Wirén, 2017
CK levels	B. napus	shoot	Soil substrate (FN) + 0 µM B, B efficient vs B inefficient cultivar (15d, 25d)	IPR	higher levels	Pommerrenig et al., 2022
CK levels	B. napus	shoot	white-peat volcanic clay substrate, 2.5 mg or 0.5 mg B/kg substrate vs 0.105 mg or 0 mg B/kg substrate (7d)	cZR	decreased	Eggert and von Wirén, 2017
CK levels	B. napus	shoot	white-peat volcanic clay substrate, 0.105 mg B/kg substrate vs 0 mg B/kg substrate (7d)	cZR	decreased	Eggert and von Wirén, 2017
CK levels	B. napus	shoot	Soil substrate (FN) + 0 µM B, B efficient vs B inefficient cultivar (20d, 25d)	cZR	higher levels	Pommerrenig et al., 2022
CK levels	B. napus	shoot	Soil substrate (FN) + 0 µM B, B efficient vs B inefficient cultivar (15d, 20d, 25d)	tZR	higher levels	Pommerrenig et al., 2022
CK levels	B. napus	shoot	white-peat volcanic clay substrate, 2.5 mg or 0.5 mg B/kg substrate vs 0.105 mg or 0 mg B/kg substrate (7d)	DZR	increased	Eggert and von Wirén, 2017
CK levels	B. napus	shoot	white-peat volcanic clay substrate, 0.105 mg B/kg substrate vs 0 mg B/kg substrate (7d)	DZR	increased	Eggert and von Wirén, 2017
CK levels	B. napus	shoot	Soil substrate (FN) + 0 µM B, B inefficient vs B efficient cultivar (15d, 20d, 25d)	DZR	higher levels	Pommerrenig et al., 2022
CK levels	B. napus	shoot	white-peat volcanic clay substrate, 2.5 or 0.5 mg B/kg substrate vs 0.105 mg or 0 mg B/kg substrate (7d)	IP9G	increased	Eggert and von Wirén, 2017
CK levels	B. napus	shoot	Soil substrate (FN) + 0 µM B, B inefficient vs B efficient cultivar (5d, 10d, 15d, 20d, 25d)	TZOG	higher levels	Pommerrenig et al., 2022
CK levels	B. napus	shoot	Soil substrate (FN) + 0 µM B, B inefficient vs B efficient cultivar (15d)	CZROG	higher levels	Pommerrenig et al., 2022

## Sheet: ReferenceList
Reference List (Supplementary Tables)
Eggert K, von Wirén N. 2017. Response of the plant hormone network to boron deficiency. The New Phytologist 216, 868–881.
Pommerrenig B, Faber M, Hajirezaei M-R, von Wirén N, Bienert GP. 2022. Cytokinins as boron deficiency signals to sustain shoot development in boron-efficient oilseed rape. Physiologia Plantarum 174, e13776.
Zhou T, Hua Y, Huang Y, Ding G, Shi L, Xu F. 2016. Physiological and transcriptional analyses reveal differential phytohormone responses to boron deficiency in Brassica napus genotypes. Frontiers in Plant Science 7, 1–16.
